# Supplementary material for: Hepatitis B virus RNA and hepatitis B surface antigen kinetics predict treatment outcomes in children with chronic hepatitis B
Source: Front Cell Infect Microbiol. 2026 Feb 3;16:1746541. doi: 10.3389/fcimb.2026.1746541 (PMC12909504; doi:10.3389/fcimb.2026.1746541)
Supplement: Supplementary file 7 [file Table5.xlsx]

## Sheet: raw  data
No.	96wHBeAg seroconversion	96wHBsAg<100	baseline HBV DNA	baseline HBsAg	baselinepgRNA	12w pgRNA	pgRNADecline12W	48wpgRNA	pgRNADecline48w	96wpgRNA	pgRNADecline96w	12w HBV DNA	12wHBV DNA Decline	48w HBV DNA	48wHBV DNA Decline	96w HBV DNA	96wHBV DNA Decline	12w HBsAg	HBsAg Decline12w	48w HBsAg	HBsAg Decline48w	96w HBsAg	HBsAgDecline96w
1	0	0	8.25	4.33	6.54	5.42	1.12	4.86	1.68	4.56	1.98	2.6	5.65	2.6	5.65	2.6	5.65	4.26	0.07	3.99	0.34	4.07	0.26
2	1	1	8.43	4.88	7.09	7.42	-0.33	1.7	5.39	1.7	5.39	3.62	4.81	2.6	5.83	2.6	5.83	4.66	0.22	3.34	1.54	-0.52	5.4
3	1	0	7.77	4.34	7.12	4.54	2.58	2.18	4.94	1.7	5.42	2.73	5.04	2.6	5.17	2.6	5.17	3.72	0.62	3.83	0.51	3.72	0.62
4	1	0	8.52	4.81	7.74	7.23	0.51	4.65	3.09	3.53	4.21	5.23	3.29	2.6	5.92	2.6	5.92	4.72	0.09	3.46	1.35	3.26	1.55
5	1	1	8.04	4.07	7.72	6	1.72	1.7	6.02	2.6	5.12	2.6	5.44	2.6	5.44	2.6	5.44	2.7	1.37	1.56	2.51	1.34	2.73
6	1	1	7.81	3.58	6.58	6.04	0.54	4.15	2.43	1.7	4.88	3	4.81	2.6	5.21	2.6	5.21	3.21	0.37	2.32	1.26	1.64	1.94
7	1	1	8.42	3.72	7.22	1.7	5.52	1.7	5.52	1.7	5.52	2.6	5.82	2.6	5.82	2.6	5.82	-0.85	4.57	-1.3	5.02	-1.3	5.02
8	0	0	5.83	4.02	7.36	6.66	0.7	6.65	0.71	4.43	2.93	3.59	2.24	3.3	2.53	2.6	3.23	3.67	0.35	3.39	0.63	3.17	0.85
9	1	0	8.12	3.68	5.93	4.81	1.12	3.6	2.33	3.22	2.71	2.78	5.34	2.6	5.52	2.6	5.52	4.15	-0.47	3.96	-0.28	4.08	-0.4
10	1	1	7.18	2.09	5.66	1.7	3.96	5.13	0.53	4.56	1.1	2.6	4.58	2.6	4.58	2.6	4.58	-1.3	3.39	-1.3	3.39	-1.3	3.39
11	0	0	8.46	4.91	7.58	8.26	-0.68	6.74	0.84	7.47	0.11	4.85	3.61	4.55	3.91	2.99	5.47	4.41	0.5	4.44	0.47	4.35	0.56
12	1	1	8.05	4.05	7.36	7.23	0.13	3	4.36	2.41	4.95	4.2	3.85	2.6	5.45	2.6	5.45	2.63	1.42	1.87	2.18	1.6	2.45
13	1	0	7.88	4.33	7.1	7	0.1	5.79	1.31	4.42	2.68	4.28	3.6	3.43	4.45	2.6	5.28	4	0.33	3.68	0.65	2.62	1.71
14	0	0	8.03	3.92	7.58	5.45	2.13	6	1.58	4.77	2.81	2.79	5.24	2.6	5.43	2.6	5.43	3.41	0.51	4.31	-0.39	3.43	0.49
15	1	1	7.19	4.35	6.63	6.97	-0.34	1.81	4.82	1.7	4.93	3.6	3.59	2.6	4.59	2.6	4.59	4.17	0.18	1.71	2.64	-1.3	5.65
16	1	0	8.04	3.53	7.77	4.96	2.81	1.7	6.07	1.7	6.07	2.88	5.16	2.6	5.44	2.6	5.44	3.37	0.16	3.46	0.07	3.6	-0.07
17	1	0	4.85	0.99	2.93	3.44	-0.51	2.92	0.01	1.7	1.23	2.6	2.25	2.6	2.25	2.6	2.25	2.6	-1.61	2.67	-1.68	2.54	-1.55
18	1	1	5.89	3.34	5.64	3.19	2.45	1.7	3.94	1.7	3.94	2.6	3.29	2.6	3.29	2.6	3.29	3.27	0.07	-1.3	4.64	-0.55	3.89
19	0	0	6.96	2.9	5.39	5.1	0.29	4.76	0.63	4.03	1.36	3.08	3.88	2.77	4.19	2.6	4.36	2.89	0.01	3.13	-0.23	3.3	-0.4
20	0	0	8.69	4.86	8.48	8.45	0.03	7.93	0.55	8.29	0.19	5.34	3.35	3.94	4.75	4.6	4.09	4.48	0.38	4.48	0.38	4.38	0.48
21	0	0	8.49	4.14	8.11	6.45	1.66	4.7	3.41	3.85	4.26	2.78	5.71	2.6	5.89	2.6	5.89	3.28	0.86	3.38	0.76	3.29	0.85
22	1	0	6.67	3.77	5.41	3.46	1.95	2.05	3.36	2.37	3.04	2.6	4.07	2.6	4.07	2.6	4.07	3.38	0.39	3.49	0.28	3.4	0.37
23	1	0	7.56	4	6.4	4.75	1.65	2.89	3.51	2.74	3.66	3.38	4.18	2.6	4.96	2.6	4.96	2.85	1.15	2.28	1.72	2.39	1.61
24	0	0	8.37	4.04	8.28	8.39	-0.11	7.19	1.09	1.7	6.58	2.68	5.69	3.77	4.6	2.6	5.77	3.69	0.35	3.33	0.71	1.79	2.25
25	0	0	8.01	4.48	7.64	7.29	0.35	5.82	1.82	5.64	2	4.17	3.84	2.6	5.41	2.6	5.41	3.75	0.73	3.29	1.19	3.1	1.38
26	1	1	7.73	3.77	6.99	4.16	2.83	2.66	4.33	1.7	5.29	2.67	5.06	2.6	5.13	2.6	5.13	1.88	1.89	0.64	3.13	0.47	3.3
27	1	1	6.44	3.36	5.66	2.41	3.25	1.88	3.78	1.7	3.96	2.6	3.84	2.6	3.84	2.6	3.84	2.08	1.28	2.08	1.28	1.79	1.57
28	0	0	8.16	4.7	7.62	7.45	0.17	4.29	3.33	1.7	5.92	4.05	4.11	2.6	5.56	2.6	5.56	4.23	0.47	3.49	1.21	3.36	1.34
29	1	0	8.12	4.56	8.18	5.33	2.85	2.29	5.89	2.28	5.9	2.88	5.24	2.6	5.52	2.6	5.52	2.92	1.64	3.03	1.53	3.11	1.45
30	1	0	8.64	4.18	7.97	7.04	0.93	2.75	5.22	3.4	4.57	3.7	4.94	2.6	6.04	2.6	6.04	3.94	0.24	1.94	2.24	2.5	1.68
31	1	1	7.63	4.85	7.16	4.03	3.13	3.74	3.42	3.26	3.9	2.6	5.03	2.6	5.03	2.6	5.03	2.75	2.1	2.61	2.24	1.16	3.69
32	0	0	7.29	3.91	6.06	6.2	-0.14	5.81	0.25	5.45	0.61	3.37	3.92	2.6	4.69	2.6	4.69	3.8	0.11	3.31	0.6	2.31	1.6
33	1	0	7.23	3.92	5.61	4.9	0.71	1.7	3.91	1.7	3.91	2.83	4.4	2.6	4.63	2.6	4.63	3.45	0.47	3.32	0.6	3.35	0.57
34	0	1	5.13	3.08	5.13	5.78	-0.65	5.94	-0.81	3.53	1.6	2.6	2.53	2.6	2.53	2.6	2.53	3.1	-0.02	3.07	0.01	-0.39	3.47
35	1	0	6.13	3.53	6.74	6.24	0.5	1.7	5.04	1.84	4.9	2.6	3.53	2.6	3.53	2.6	3.53	3.76	-0.23	3.71	-0.18	3.87	-0.34
36	1	0	6.64	3.08	6.41	5.09	1.32	2.87	3.54	3.31	3.1	2.6	4.04	2.6	4.04	2.6	4.04	3.34	-0.26	3.52	-0.44	3.63	-0.55
37	0	0	7.39	4.46	7.06	7.72	-0.66	6.8	0.26	5.61	1.45	3.44	3.95	2.6	4.79	2.6	4.79	4.38	0.08	4.11	0.35	3.31	1.15
38	0	0	7.99	4.54	7.11	7.13	-0.02	6.74	0.37	7.47	-0.36	4.53	3.46	4.06	3.93	2.6	5.39	4.45	0.09	4.31	0.23	3.68	0.86
39	1	0	6.22	3.88	5.43	4.33	1.1	2.78	2.65	2.53	2.9	2.6	3.62	2.6	3.62	2.6	3.62	4.14	-0.26	4.15	-0.27	4.06	-0.18
40	0	0	7.99	4.66	7.98	8.22	-0.24	7.69	0.29	6.62	1.36	5.81	2.18	4.31	3.68	2.6	5.39	4.47	0.19	4.13	0.53	3.33	1.33
41	1	0	6.37	2.98	4.48	3.22	1.26	3.4	1.08	1.7	2.78	2.67	3.7	2.6	3.77	2.6	3.77	2.85	0.13	2.6	0.38	2.1	0.88
42	1	1	6.08	3.76	5.61	1.7	3.91	1.7	3.91	1.7	3.91	2.6	3.48	2.6	3.48	2.6	3.48	-0.68	4.44	1.8	1.96	1.26	2.5
43	1	0	8.83	4.24	7.94	8.61	-0.67	5.45	2.49	1.75	6.19	5.16	3.67	2.6	6.23	2.6	6.23	4.57	-0.33	3.33	0.91	3.2	1.04
44	1	0	8.21	3.9	6.64	3.82	2.82	7.16	-0.52	6.62	0.02	2.6	5.61	2.6	5.61	2.6	5.61	4.09	-0.19	4.08	-0.18	3.1	0.8
45	1	1	8.46	4.67	7.73	6.78	0.95	1.7	6.03	1.7	6.03	4.44	4.02	2.6	5.86	2.6	5.86	4.11	0.56	1.71	2.96	-1.3	5.97
46	0	1	8.43	4.31	8.33	7.45	0.88	6	2.33	5.31	3.02	3.61	4.82	3.12	5.31	2.6	5.83	2.64	1.67	1.94	2.37	1.65	2.66
47	0	0	9.02	4.6	7.4	7.49	-0.09	6.66	0.74	6.12	1.28	4.65	4.37	2.6	6.42	2.6	6.42	3.39	1.21	3.39	1.21	3.55	1.05
48	0	0	7.82	4.15	7.71	6.64	1.07	5.36	2.35	5.34	2.37	3.91	3.91	2.6	5.22	2.6	5.22	3.86	0.29	3.44	0.71	3.6	0.55
49	0	0	8.79	4.75	8.19	7.67	0.52	5.82	2.37	5.73	2.46	4.37	4.42	3.05	5.74	2.68	6.11	3.81	0.94	3.32	1.43	3.33	1.42
50	1	0	8.57	3.67	7.76	7.58	0.18	5.13	2.63	3.44	4.32	3.28	5.29	2.82	5.75	2.6	5.97	2.39	1.28	2.85	0.82	3.11	0.56
51	1	0	8.03	4.21	7.38	3.09	4.29	1.7	5.68	1.7	5.68	2.6	5.43	2.6	5.43	2.6	5.43	2.3	1.91	2.32	1.89	2.17	2.04
52	1	0	7.77	4.99	9.02	7.02	2	1.81	7.21	1.7	7.32	2.6	5.17	2.6	5.17	2.6	5.17	3.05	1.94	3.08	1.91	3.06	1.93
53	0	0	7.85	4.42	6.51	7.31	-0.8	7.2	-0.69	6.62	-0.11	3.29	4.56	3.38	4.47	3.61	4.24	4.52	-0.1	4.3	0.12	4.1	0.32
54	1	1	8.5	4.61	7.81	7.86	-0.05	6.05	1.76	1.7	6.11	4.91	3.59	3.82	4.68	2.6	5.9	4.38	0.23	3.6	1.01	-0.39	5
55	0	0	7.52	4.82	6.77	6.49	0.28	3.37	3.4	3.14	3.63	3.41	4.11	2.6	4.92	2.6	4.92	4.72	0.1	4.68	0.14	4.44	0.38
56	0	0	8.17	4.72	7.29	7.15	0.14	7.16	0.13	6.26	1.03	3.78	4.39	3.66	4.51	3.46	4.71	4.48	0.24	4.51	0.21	4.33	0.39
57	1	1	8.55	4.7	7.97	3.35	4.62	1.7	6.27	3.1	4.87	2.6	5.95	2.6	5.95	2.6	5.95	1.68	3.02	1.62	3.08	1.27	3.43
58	1	0	8.46	4.15	7.39	5.43	1.96	2.84	4.55	1.7	5.69	2.6	5.86	2.6	5.86	2.6	5.86	3.36	0.79	3.44	0.71	3.36	0.79
59	0	0	8.36	4.73	7.14	7.48	-0.34	8.22	-1.08	7.87	-0.73	3.63	4.73	4.92	3.44	4.15	4.21	4.7	0.03	4.58	0.15	4.58	0.15
60	1	1	8.8	4.77	6.94	6.99	-0.05	4.19	2.75	1.7	5.24	4.69	4.11	2.6	6.2	2.6	6.2	3.93	0.84	2.03	2.74	-1.3	6.07
61	1	0	8.87	4.84	7.36	4.97	2.39	3.31	4.05	2.89	4.47	2.6	6.27	2.6	6.27	2.6	6.27	2.82	2.02	3.31	1.53	2.94	1.9
62	1	1	8.52	4.6	7.97	6.19	1.78	1.7	6.27	1.7	6.27	4.49	4.03	2.6	5.92	2.6	5.92	3.88	0.72	0.06	4.54	-1.3	5.9
63	0	0	8.37	4.49	9.03	7.93	1.01	6.72	2.31	6.62	2.41	4.61	3.76	3.04	5.33	2.6	5.77	4.16	0.33	4.13	0.36	4.13	0.36
64	1	1	7.81	4.24	7.89	3.94	3.95	2.67	5.22	1.7	6.19	2.6	5.21	2.6	5.21	2.6	5.21	2.09	2.15	1.38	2.86	-1.3	5.54
65	0	0	8.46	4.71	7.27	7.54	-0.27	6.65	0.62	6.37	0.9	4.87	3.59	3.87	4.59	2.6	5.86	4.91	-0.2	4.71	0	4.4	0.31
